# Supplementary material for: Contribution of Single-Fiber Evaluation on Monitoring Outcomes Following Injection of Botulinum Toxin-A: A Narrative Review of the Literature
Source: Toxins (Basel). 2021 May 17;13(5):356. doi: 10.3390/toxins13050356 (PMC8156529; doi:10.3390/toxins13050356)
Supplement: Supplementary file 1 [file toxins-13-00356-s001.zip]

Archive with 1 entries (1 files):
- supp update.pdf
